# Supplementary material for: LIG4 mediates Wnt signalling-induced radioresistance
Source: Nat Commun. 2016 Mar 24;7:10994. doi: 10.1038/ncomms10994 (PMC4820809; doi:10.1038/ncomms10994)
Supplement: Supplementary Data 1 — Genes upregulated by β-catenin. 465 genes were identified as upregulated genes by β-catenin. Fold change > 2; P < 0.05. [file ncomms10994-s2.xlsx]

## Sheet: Beta Catenin
Supplementary Data 1
Genes upregulated by β-catenin. 465 genes were identified as upregulated genes by β-catenin. Fold change > 2; P < 0.05.
Beta Catenin (>2 fold overexpressed; P<0.05)	Probes
209608_s_at	ACAT2		465 unique genes overexpressed atleast two folds in Beta Catenin over expressed samples
210337_s_at	ACLY
202982_s_at	ACOT1 /// ACOT2
234312_s_at	ACSS2
1558015_s_at	ACTR2
214895_s_at	ADAM10
205746_s_at	ADAM17
1555326_a_at	ADAM9
1558378_a_at	AHNAK2
206513_at	AIM2
222458_s_at	AKIRIN1
214723_x_at	ANKRD36
220940_at	ANKRD36B
1568126_at	ANXA2
205196_s_at	AP1S1
203141_s_at	AP3B1
214995_s_at	APOBEC3F /// APOBEC3G
204205_at	APOBEC3G
1557236_at	APOL6
216266_s_at	ARFGEF1
214483_s_at	ARFIP1
1552627_a_at	ARHGAP5
220468_at	ARL14
202206_at	ARL4C
210971_s_at	ARNTL
1555797_a_at	ARPC5
221039_s_at	ASAP1
219558_at	ATP13A3
209281_s_at	ATP2B1
227905_s_at	AZI2
211379_x_at	B3GALNT1
219326_s_at	B3GNT2
228439_at	BATF2
201848_s_at	BNIP3
216521_s_at	BRCC3
238692_at	BTBD11
229399_at	C10orf118
238794_at	C10orf78
227152_at	C12orf35
1553142_at	C13orf31
217188_s_at	C14orf1
53720_at	C19orf66
1555226_s_at	C1orf43
209006_s_at	C1orf63
208747_s_at	C1S
220477_s_at	C20orf30
213872_at	C6orf62
204508_s_at	CA12
224311_s_at	CAB39
201617_x_at	CALD1
203357_s_at	CAPN7
1552703_s_at	CARD16 /// CASP1
211367_s_at	CASP1
207686_s_at	CASP8
211559_s_at	CCNG2
1555411_a_at	CCNL1
201946_s_at	CCT2
227458_at	CD274
217523_at	CD44
211574_s_at	CD46
210895_s_at	CD86
223674_s_at	CDC42SE1
209055_s_at	CDC5L
235287_at	CDK6
1553112_s_at	CDK8
1554606_at	CEP120
215388_s_at	CFH /// CFHR1
206166_s_at	CLCA2
209732_at	CLEC2B
226702_at	CMPK2
211473_s_at	COL4A6
202118_s_at	CPNE3
225565_at	CREB1
1554767_s_at	CRYZL1
206562_s_at	CSNK1A1
1558214_s_at	CTNNA1
204533_at	CXCL10
210163_at	CXCL11
216607_s_at	CYP51A1
221745_at	DCAF7
213865_at	DCBLD2
218013_x_at	DCTN4
222679_s_at	DCUN1D1
218943_s_at	DDX58
228152_s_at	DDX60L
207431_s_at	DEGS1
212105_s_at	DHX9
217208_s_at	DLG1
203811_s_at	DNAJB4
1553105_s_at	DSG2
208893_s_at	DUSP6
213787_s_at	EBP
204840_s_at	EEA1
1555996_s_at	EIF4A2
208624_s_at	EIF4G1
214446_at	ELL2
217294_s_at	ENO1
228851_s_at	ENSA
223875_s_at	EPC1
235276_at	EPSTI1
235104_at	ERAP2
1555829_at	ESYT2
224453_s_at	ETNK1
208297_s_at	EVI5
218748_s_at	EXOC5
206429_at	F2RL1
210529_s_at	FAM115A
1554132_a_at	FAM190B
214691_x_at	FAM63B
1563900_at	FAM83B
1558014_s_at	FAR1
215719_x_at	FAS
242034_at	FBXL17
241762_at	FBXO32
1559096_x_at	FBXO9
235401_s_at	FCRLA
229545_at	FERMT1
1555137_a_at	FGD6
223263_s_at	FGFR1OP2
203032_s_at	FH
210299_s_at	FHL1
224856_at	FKBP5
210786_s_at	FLI1
231698_at	FLJ36848
1554260_a_at	FRYL
224148_at	FYB
224642_at	FYTTD1
222587_s_at	GALNT7
217445_s_at	GART
202270_at	GBP1
1559606_at	GBP6
200008_s_at	GDI2
231918_s_at	GFM2
232024_at	GIMAP2
227070_at	GLT8D2
215794_x_at	GLUD2
200745_s_at	GNB1
210425_x_at	GOLGA8B
204324_s_at	GOLIM4
236862_at	GOPC
220773_s_at	GPHN
205220_at	GPR109B
202967_at	GSTA4
230372_at	HAS2
1557100_s_at	HECTD1
208055_s_at	HERC4
219863_at	HERC5
211330_s_at	HFE
231955_s_at	HIBADH
1567224_at	HMGA2
205822_s_at	HMGCS1
213470_s_at	HNRNPH1
205404_at	HSD11B1
211968_s_at	HSP90AA1
1557910_at	HSP90AB1
216450_x_at	HSP90B1
213418_at	HSPA6
200806_s_at	HSPD1
208744_x_at	HSPH1
208965_s_at	IFI16
209417_s_at	IFI35
214453_s_at	IFI44
204439_at	IFI44L
219209_at	IFIH1
203153_at	IFIT1
226757_at	IFIT2
204747_at	IFIT3
214022_s_at	IFITM1
222519_s_at	IFT57
216493_s_at	IGF2BP3
235202_x_at	IKBIP
205992_s_at	IL15
1552915_at	IL28A
1552609_s_at	IL28A /// IL28B
243541_at	IL31RA
212196_at	IL6ST
206693_at	IL7
211506_s_at	IL8
201625_s_at	INSIG1
213446_s_at	IQGAP1
1552478_a_at	IRF6
33304_at	ISG20
209743_s_at	ITCH
205884_at	ITGA4
215177_s_at	ITGA6
1553530_a_at	ITGB1
208084_at	ITGB6
202662_s_at	ITPR2
209098_s_at	JAG1
1552610_a_at	JAK1
205842_s_at	JAK2
212188_at	KCTD12
222645_s_at	KCTD5
215936_s_at	KIAA1033
212942_s_at	KIAA1199
208960_s_at	KLF6
205569_at	LAMP3
217173_s_at	LDLR
210732_s_at	LGALS8
206235_at	LIG4
207198_s_at	LIMS1
203293_s_at	LMAN1
231866_at	LNPEP
220764_at	LOC100129064 /// LOC100131360 /// LOC100131868 /// PPP4R2
213789_at	LOC100292959
1563445_x_at	LOC1518
1558028_x_at	LOC647979
217544_at	LOC729806
236692_at	LOC729839
212272_at	LPIN1
220254_at	LRP12
211019_s_at	LSS
1557067_s_at	LUC7L
206363_at	MAF
1558678_s_at	MALAT1
235103_at	MAN2A1
221695_s_at	MAP3K2
211536_x_at	MAP3K7
228468_at	MASTL
1558093_s_at	MATR3
201151_s_at	MBNL1
205018_s_at	MBNL2
210154_at	ME2
207079_s_at	MED6
211801_x_at	MFN1
219858_s_at	MFSD6
224917_at	MIR21
205408_at	MLLT10
204475_at	MMP1
224173_s_at	MRPL30
211450_s_at	MSH6
224407_s_at	MST4
212095_s_at	MTUS1
202086_at	MX1
204994_at	MX2
1557370_s_at	MYCBP2
1555167_s_at	NAMPT
1552658_a_at	NAV3
217465_at	NCKAP1
211352_s_at	NCOA3
1552417_a_at	NEDD1
208003_s_at	NFAT5
202008_s_at	NID1
207108_s_at	NIPBL
215338_s_at	NKTR
226474_at	NLRC5
218036_x_at	NMD3
203964_at	NMI
202784_s_at	NNT
210756_s_at	NOTCH2
212298_at	NRP1
223298_s_at	NT5C3
223984_s_at	NUPL1
37079_at	NUS1P3
202869_at	OAS1
206553_at	OAS2
218400_at	OAS3
210797_s_at	OASL
211212_s_at	ORC5L
205729_at	OSMR
238706_at	PAPD4
212720_at	PAPOLA
224427_s_at	PAPOLG
224701_at	PARP14
223220_s_at	PARP9
235331_x_at	PCGF5
1554868_s_at	PCNP
224046_s_at	PDE7A
222719_s_at	PDGFC
206686_at	PDK1
218273_s_at	PDP1
209493_at	PDZD2
228499_at	PFKFB4
217356_s_at	PGK1
201120_s_at	PGRMC1
244774_at	PHACTR2
215236_s_at	PICALM
1553694_a_at	PIK3C2A
202619_s_at	PLOD2
204285_s_at	PMAIP1
223309_x_at	PNPLA8
225291_at	PNPT1
235061_at	PPM1K
235744_at	PPTC7
1558027_s_at	PRKAB2
213010_at	PRKCDBP
209677_at	PRKCI
215707_s_at	PRNP
214545_s_at	PROSC
211090_s_at	PRPF4B
220892_s_at	PSAT1
207782_s_at	PSEN1
204279_at	PSMB9
1554577_a_at	PSMD10
212220_at	PSME4
222611_s_at	PSPC1
228824_s_at	PTGR1
209895_at	PTPN11
216915_s_at	PTPN12
204469_at	PTPRZ1
1557938_s_at	PTRF
1555154_a_at	QKI
220955_x_at	RAB23
207495_at	RAB28
206113_s_at	RAB5A
222846_at	RAB8B
1567458_s_at	RAC1
200607_s_at	RAD21
216125_s_at	RANBP9
205801_s_at	RASGRP3
232549_at	RBM11
222527_s_at	RBM22
212030_at	RBM25
222626_at	RBM26
226404_at	RBM39
213901_x_at	RBM9
212398_at	RDX
210568_s_at	RECQL
218430_s_at	RFX7
1555814_a_at	RHOA
226310_at	RICTOR
221430_s_at	RNF146
225931_s_at	RNF213
221194_s_at	RNFT1
1557984_s_at	RPAP3
1555202_a_at	RPRD1A
208456_s_at	RRAS2
213797_at	RSAD2
223818_s_at	RSF1
219684_at	RTP4
216976_s_at	RYK
219691_at	SAMD9
235643_at	SAMD9L
1559883_s_at	SAMHD1
206667_s_at	SCAMP1
201646_at	SCARB2
211708_s_at	SCD
223341_s_at	SCOC
221220_s_at	SCYL2
216591_s_at	SDHC
204344_s_at	SEC23A
206805_at	SEMA3A
216258_s_at	SERPINB13
202628_s_at	SERPINE1
227487_s_at	SERPINE2
201742_x_at	SFRS1
244287_at	SFRS12
212177_at	SFRS18
213649_at	SFRS7
221268_s_at	SGPP1
216899_s_at	SKAP2
206675_s_at	SKIL
233230_s_at	SLAIN2
1557918_s_at	SLC16A1
202089_s_at	SLC39A6
228485_s_at	SLC44A1
219885_at	SLFN12
1553055_a_at	SLFN5
232481_s_at	SLITRK6
215294_s_at	SMARCA1
206544_x_at	SMARCA2
220368_s_at	SMEK1
214544_s_at	SNAP23
203372_s_at	SOCS2
201085_s_at	SON
208392_x_at	SP110
206748_s_at	SPAG9
200672_x_at	SPTBN1
202278_s_at	SPTLC1
216202_s_at	SPTLC2
213577_at	SQLE
207983_s_at	STAG2
AFFX-HUMISGF3A/M97935_5_at	STAT1
211085_s_at	STK4
235852_at	STON2
209024_s_at	SYNCRIP
210284_s_at	TAB2
210458_s_at	TANK
221428_s_at	TBL1XR1
225818_s_at	TBRG1
212382_at	TCF4
202719_s_at	TES
209277_at	TFPI2
235653_s_at	THAP6
201109_s_at	THBS1
201446_s_at	TIA1
201149_s_at	TIMP3
206271_at	TLR3
221060_s_at	TLR4
204427_s_at	TMED2
236227_at	TMEM161B
226825_s_at	TMEM165
223784_at	TMEM27
212279_at	TMEM97
208097_s_at	TMX1
202688_at	TNFSF10
223501_at	TNFSF13B
213109_at	TNIK
222562_s_at	TNKS2
216100_s_at	TOR1AIP1
211194_s_at	TP63
1557227_s_at	TPR
213293_s_at	TRIM22
210994_x_at	TRIM23
224175_s_at	TRIM34 /// TRIM6-TRIM34
203567_s_at	TRIM38
210705_s_at	TRIM5
1568592_at	TRIM69
210954_s_at	TSC22D2
225388_at	TSPAN5
224852_at	TTC17
1569472_s_at	TTC3
1554029_a_at	TTC37
214876_s_at	TUBGCP5
214007_s_at	TWF1
201009_s_at	TXNIP
218340_s_at	UBA6
217799_x_at	UBE2H
201649_at	UBE2L6
1554397_s_at	UEVLD
235003_at	UHMK1
219211_at	USP18
212065_s_at	USP34
223701_s_at	USP47
238561_s_at	UTP23
201337_s_at	VAMP3
217140_s_at	VDAC1
208844_at	VDAC3
222387_s_at	VPS35
203798_s_at	VSNL1
219679_s_at	WAC
200629_at	WARS
224563_at	WASF2
210935_s_at	WDR1
215711_s_at	WEE1
201295_s_at	WSB1
228617_at	XAF1
224590_at	XIST
233878_s_at	XRN2
221423_s_at	YIPF5
200641_s_at	YWHAZ
206098_at	ZBTB6
205787_x_at	ZC3H11A
220104_at	ZC3HAV1
222816_s_at	ZCCHC2
206652_at	ZMYM5
219925_at	ZMYM6
205739_x_at	ZNF107
1554433_a_at	ZNF146
1567032_s_at	ZNF160
204234_s_at	ZNF195
218006_s_at	ZNF22
1555193_a_at	ZNF277
241720_at	ZNF326
214878_at	ZNF37A /// ZNF37B
207304_at	ZNF45
242429_at	ZNF567
1553725_s_at	ZNF644
219239_s_at	ZNF654
1554726_at	ZNF655
217547_x_at	ZNF675
238907_at	ZNF780A
227101_at	ZNF800
218349_s_at	ZWILCH
227918_s_at	ZYG11B
