# Supplementary material for: LIG4 mediates Wnt signalling-induced radioresistance
Source: Nat Commun. 2016 Mar 24;7:10994. doi: 10.1038/ncomms10994 (PMC4820809; doi:10.1038/ncomms10994)
Supplement: Supplementary Data 2 — DNA repair PCR array results. HCT116 cells treated with DMSO (vehicle; control) or iCRT14 (50 μM; 24 hours). [file ncomms10994-s3.xlsx]

## Sheet: Analysis Result
Supplementary Data 2.
DNA repair PCR array results. HCT116 cells treated with DMSO (vehicle; control) or iCRT14 (50 μM; 24 hours).
						Fold Difference
Well	Gene Symbol	AVG DeltaCt		2^(-DeltaCt)			Fold Up- or Down- Regulation
		iCRT14	Ctrl	Group 1	Control Group	Group 1/Ctrl	Group 1/Ctrl
A01	APEX1	1.59	0.99	0.333158	0.502061	0.66	-1.51
A02	APEX2	5.63	6	0.0201911	0.0156576	1.29	1.29
A03	ATM	5.58	5.99	0.0208507	0.0157277	1.33	1.33
A04	ATR	7.66	5.95	0.0049342	0.0162036	0.3	-3.28
A05	ATXN3	7.6	5.91	0.00516391	0.0165998	0.31	-3.21
A06	BRCA1	6.62	4.98	0.010185	0.0317108	0.32	-3.11
A07	BRCA2	8.55	5.87	0.00266876	0.0171509	0.16	-6.43
A08	BRIP1	6.59	4.96	0.0103854	0.0320241	0.32	-3.08
A09	CCNH	4.56	4.99	0.0424898	0.0314756	1.35	1.35
A10	CCNO	9.6	9	0.0012903	0.00195927	0.66	-1.52
A11	CDK7	4.61	3.99	0.0409065	0.0630001	0.65	-1.54
A12	DDB1	2.57	3.01	0.168001	0.123746	1.36	1.36
B01	DDB2	4.57	3.99	0.0421159	0.0630571	0.67	-1.5
B02	DMC1	11.58	12	0.000326796	0.000244978	1.33	1.33
B03	ERCC1	3.6	4.05	0.0822354	0.0601632	1.37	1.37
B04	ERCC2	4.61	5.02	0.0410726	0.0307494	1.34	1.34
B05	ERCC3	3.59	2.97	0.0832148	0.127216	0.65	-1.53
B06	ERCC4	6.56	7.01	0.010586	0.00777956	1.36	1.36
B07	ERCC5	4.55	5	0.0427989	0.0311473	1.37	1.37
B08	ERCC6	6.55	5.95	0.0106727	0.0162279	0.66	-1.52
B09	ERCC8	5.55	4.95	0.0213	0.032352	0.66	-1.52
B10	EXO1	7.59	6.99	0.00520578	0.00786709	0.66	-1.51
B11	FEN1	7.56	7.02	0.00528523	0.00770232	0.69	-1.46
B12	LIG1	7.6	6.98	0.00516932	0.00790593	0.65	-1.53
C01	LIG3	4.6	5.01	0.0412407	0.0310973	1.33	1.33
C02	LIG4	6.55	5.94	0.0106443	0.0163248	0.65	-1.53
C03	MGMT	6.59	7.03	0.0103448	0.00764311	1.35	1.35
C04	MLH1	8.61	8.01	0.00256059	0.00389237	0.66	-1.52
C05	MLH3	6.58	4.99	0.0104312	0.0314003	0.33	-3.01
C06	MMS19	4.59	5.02	0.0414396	0.0307622	1.35	1.35
C07	MPG	9.57	9.01	0.00131794	0.0019404	0.68	-1.47
C08	MRE11A	5.59	3.96	0.0207896	0.0642345	0.32	-3.09
C09	MSH2	4.53	3.98	0.043275	0.0635034	0.68	-1.47
C10	MSH3	7.57	6.95	0.00526875	0.00810871	0.65	-1.54
C11	MSH4	8.56	6.92	0.00265791	0.0082655	0.32	-3.11
C12	MSH5	4.56	5	0.0422512	0.0312853	1.35	1.35
D01	MSH6	5.64	5.02	0.0200138	0.0308611	0.65	-1.54
D02	MUTYH	6.63	6	0.0101122	0.0156129	0.65	-1.54
D03	NEIL1	6.6	5.98	0.0103192	0.0158104	0.65	-1.53
D04	NEIL2	4.57	5.02	0.0421359	0.0307482	1.37	1.37
D05	NEIL3	5.6	4.98	0.020586	0.0317793	0.65	-1.54
D06	NTHL1	8.61	9.03	0.00256328	0.00191008	1.34	1.34
D07	OGG1	5.57	6	0.0210347	0.015617	1.35	1.35
D08	PARP1	3.57	2.96	0.0842586	0.128422	0.66	-1.52
D09	PARP2	5.58	5.98	0.0209314	0.0157935	1.33	1.33
D10	PARP3	5.58	5.99	0.0208996	0.0157774	1.32	1.32
D11	PMS1	5.55	5.96	0.0213579	0.0160702	1.33	1.33
D12	PMS2	4.57	2.93	0.0422061	0.131131	0.32	-3.11
E01	PNKP	5.61	5.98	0.0204237	0.0158043	1.29	1.29
E02	POLB	3.58	5.03	0.0838772	0.0305472	2.75	2.75
E03	POLD3	7.6	5.93	0.00513907	0.0164009	0.31	-3.19
E04	POLL	5.6	5.99	0.0206865	0.01574	1.31	1.31
E05	PRKDC	6.6	4.95	0.0102962	0.0322769	0.32	-3.13
E06	RAD18	4.56	3.98	0.0423145	0.0633051	0.67	-1.5
E07	RAD21	1.57	0.95	0.337059	0.516652	0.65	-1.53
E08	RAD23A	1.62	2.01	0.325389	0.248172	1.31	1.31
E09	RAD23B	0.58	1.01	0.671225	0.495273	1.36	1.36
E10	RAD50	4.57	3.97	0.0421923	0.0640261	0.66	-1.52
E11	RAD51	7.64	5.95	0.00502433	0.0162201	0.31	-3.23
E12	RAD51B	7.61	5.93	0.005116	0.0163528	0.31	-3.2
F01	RAD51C	6.6	7.02	0.0103355	0.00771748	1.34	1.34
F02	RAD51D	9.58	8.99	0.00130314	0.00196273	0.66	-1.51
F03	RAD52	5.64	5	0.0200599	0.0313308	0.64	-1.56
F04	RAD54L	8.58	6.97	0.00261906	0.00795382	0.33	-3.04
F05	RFC1	8.55	7.96	0.00267016	0.00401561	0.66	-1.5
F06	RPA1	2.57	3	0.168589	0.124588	1.35	1.35
F07	RPA3	5.61	4.98	0.0205346	0.031688	0.65	-1.54
F08	SLK	3.58	2.95	0.083863	0.12901	0.65	-1.54
F09	SMUG1	7.58	7.03	0.00522513	0.00764011	0.68	-1.46
F10	TDG	5.54	4.94	0.0214401	0.0326469	0.66	-1.52
F11	TOP3A	6.58	5.97	0.0104537	0.0159652	0.65	-1.53
F12	TOP3B	5.59	4.98	0.0208075	0.031661	0.66	-1.52
G01	TREX1	8.63	9.99	0.00253037	0.000984658	2.57	2.57
G02	UNG	7.61	7	0.00513467	0.00781047	0.66	-1.52
G03	XAB2	5.57	5.98	0.0210484	0.0158778	1.33	1.33
G04	XPA	7.61	6.99	0.00512255	0.00789201	0.65	-1.54
G05	XPC	6.61	5.99	0.0102725	0.0157191	0.65	-1.53
G06	XRCC1	5.59	4.99	0.0207203	0.0315503	0.66	-1.52
G07	XRCC2	8.57	5.87	0.00262826	0.0170608	0.15	-6.49
G08	XRCC3	7.59	8.03	0.00519361	0.00383528	1.35	1.35
G09	XRCC4	4.58	3.96	0.0417781	0.0644687	0.65	-1.54
G10	XRCC5	-0.4	-1.03	1.32006	2.04548	0.65	-1.55
G11	XRCC6	1.58	2	0.335148	0.250368	1.34	1.34
G12	XRCC6BP1	8.58	7.97	0.00261371	0.00397712	0.66	-1.52
H01	ACTB	-3.39	-3	10.488	7.99871	1.31	1.31
H02	B2M	1.6	0.99	0.329752	0.502886	0.66	-1.53
H03	GAPDH	-1.37	-1	2.58927	2.00647	1.29	1.29
H04	HPRT1	4.59	3.98	0.0415246	0.0632133	0.66	-1.52
H05	RPLP0	-1.43	-0.97	2.68929	1.96006	1.37	1.37
Comments:
A: This gene's average threshold cycle is relatively high (> 30) in either the control or the test sample, and is reasonably low in the other sample (< 30).
These data mean that the gene's expression is relatively low in one sample and reasonably detected in the other sample suggesting that the actual fold-change value is at least as large as the calculated and reported fold-change result.
This fold-change result may also have greater variations if p value > 0.05; therefore, it is important to have a sufficient number of biological replicates to validate the result for this gene.
B: This gene's average threshold cycle is relatively high (> 30), meaning that its relative expression level is low, in both control and test samples, and the p-value for the fold-change is either unavailable or relatively high (p > 0.05).
This fold-change result may also have greater variations; therefore, it is important to have a sufficient number of biological replicates to validate the result for this gene.
C: This gene's average threshold cycle is either not determined or greater than the defined cut-off value (default 35), in both samples meaning that its expression was undetected, making this fold-change result erroneous and un-interpretable.
Fold Change & Fold Regulation:
Fold-Change (2^(- Delta Delta Ct)) is the normalized gene expression (2^(- Delta Ct)) in the Test Sample divided the normalized gene expression (2^(- Delta Ct)) in the Control Sample.
Fold-Regulation represents fold-change results in a biologically meaningful way. Fold-change values greater than one indicate a positive- or an up-regulation, and the fold-regulation is equal to the fold-change.
Fold-change values less than one indicate a negative or down-regulation, and the fold-regulation is the negative inverse of the fold-change.
Fold-change and fold-regulation values greater than 2 are indicated in red; fold-change values less than 0.5 and fold-regulation values less than -2 are indicated in blue.
p-value:
The p values are calculated based on a Student's t-test of the replicate 2^(- Delta Ct) values for each gene in the control group and treatment groups, and p values less than 0.05 are indicated in red.

## Sheet: Data for Heat Map
Heat map analysis of DNA repair genes' heat map from PCR array
Layout	1	2	3	4	5	6	7	8	9	10	11	12
A	APEX1 -1.51	APEX2 1.29	ATM 1.33	ATR -3.28	ATXN3 -3.21	BRCA1 -3.11	BRCA2 -6.43	BRIP1 -3.08	CCNH 1.35	CCNO -1.52	CDK7 -1.54	DDB1 1.36
B	DDB2 -1.50	DMC1 1.33	ERCC1 1.37	ERCC2 1.34	ERCC3 -1.53	ERCC4 1.36	ERCC5 1.37	ERCC6 -1.52	ERCC8 -1.52	EXO1 -1.51	FEN1 -1.46	LIG1 -1.53
C	LIG3 1.33	LIG4 -1.53	MGMT 1.35	MLH1 -1.52	MLH3 -3.01	MMS19 1.35	MPG -1.47	MRE11A -3.09	MSH2 -1.47	MSH3 -1.54	MSH4 -3.11	MSH5 1.35
D	MSH6 -1.54	MUTYH -1.54	NEIL1 -1.53	NEIL2 1.37	NEIL3 -1.54	NTHL1 1.34	OGG1 1.35	PARP1 -1.52	PARP2 1.33	PARP3 1.32	PMS1 1.33	PMS2 -3.11
E	PNKP 1.29	POLB 2.75	POLD3 -3.19	POLL 1.31	PRKDC -3.13	RAD18 -1.50	RAD21 -1.53	RAD23A 1.31	RAD23B 1.36	RAD50 -1.52	RAD51 -3.23	RAD51B -3.20
F	RAD51C 1.34	RAD51D -1.51	RAD52 -1.56	RAD54L -3.04	RFC1 -1.50	RPA1 1.35	RPA3 -1.54	SLK -1.54	SMUG1 -1.46	TDG -1.52	TOP3A -1.53	TOP3B -1.52
G	TREX1 2.57	UNG -1.52	XAB2 1.33	XPA -1.54	XPC -1.53	XRCC1 -1.52	XRCC2 -6.49	XRCC3 1.35	XRCC4 -1.54	XRCC5 -1.55	XRCC6 1.34	XRCC6BP1 -1.52
Comments:
A: This gene's average threshold cycle is relatively high (> 30) in either the control or the test sample, and is reasonably low in the other sample (< 30).
These data mean that the gene's expression is relatively low in one sample and reasonably detected in the other sample suggesting that the actual fold-change value is at least as large as the calculated and reported fold-change result.
This fold-change result may also have greater variations if p value > 0.05; therefore, it is important to have a sufficient number of biological replicates to validate the result for this gene.
B: This gene's average threshold cycle is relatively high (> 30), meaning that its relative expression level is low, in both control and test samples, and the p-value for the fold-change is either unavailable or relatively high (p > 0.05).
This fold-change result may also have greater variations; therefore, it is important to have a sufficient number of biological replicates to validate the result for this gene.
C: This gene's average threshold cycle is either not determined or greater than the defined cut-off value (default 35), in both samples meaning that its expression was undetected, making this fold-change result erroneous and un-interpretable.

## Sheet: Primer info
Primer sequence information
qRT-PCR
	PRKDC-F	AGGACTGGCGTGTGAAACTT
	PRKDC-R	ACAGCAGCATGTCATGGAAG
	RAD21-F	TGGCTGGCTATGAAAACAGA
	RAD21-R	CTGCTCGGAAGCTACACCTC
	RAD50-F	TCCACGATAGGTACTTCGCC
	RAD50-R	TGAGGACAACAGAACTTGTGAAC
	RAD51-F	GGTCTGGTGGTCTGTGTTGA
	RAD51-R	GGTGAAGGAAAGGCCATGTA
	RAD51C-F	GTGTGACTCAGATGTACCAGCA
	RAD51C-R	CTAGAGGTGAAACCCTCCGA
	RAD51B-F	GCTCCACTCAGATGGGTTGT
	RAD51B-R	GATGCACAACTTCAAGGCAA
	RAD51D-F	CCACATTTGCTGCCATACAG
	RAD51D-R	TACTGCCATCCTGTCCACTG
	RAD52-F	CTGGCACTGTCCAAAGCATA
	RAD52-R	TAGATCGAGCTCCCTGTGTG
	RAD54L-F	AGAGCCCAGAGGACCTTGAT
	RAD54L-R	TCCTTTTCGGAAACCTTTGA
	XRCC2-F	TCTACCTTCAAGTCGGGCAA
	XRCC2-R	TAGAGTCTGCGCAGTTGGTG
	XRCC3-F	CGTCTTCCGTGCAGATGTAG
	XRCC3-R	CATCACTGAGCTGGCCG
	XRCC4-F	TTTCAGCTGAGATGTGCTCC
	XRCC4-R	AGGAGACAGCGAATGCAAAG
	XRCC5-F	GAAGGCTCGGATGCAGTCTA
	XRCC5-R	CCTGCTGAAAACTTCCGTGT
	XRCC6-F	TGGTTCATTTGTTTCCCGAT
	XRCC6-R	AGACCAGGAAGCGAGCACT
	NHEJ1-F	TGCAGATTCATGACAAAGGG
	NHEJ1-R	ACTACCAGGAGAGTGGGGCT
ChIP-promoter scanning
	LIG4ChIP-1F	AGTGATGGCCATGCTTCTCT
	LIG4ChIP-1R	GGGAGCCTGCAGTGATATTC
	LIG4ChIP-2F	AATGGGGTCCACAAGATCAG
	LIG4ChIP-2R	TTCCCTCATTTACCGTGAGC
	LIG4ChIP-3F	AACCCAGGAGTCGAGGTTG
	LIG4ChIP-3R	CATTTGCTGGTGGCAGAAT
	LIG4ChIP-4F	GCACAGCTGAAATGGAAACA
	LIG4ChIP-4R	GATGCTGTCTGAACCATCCA
	LIG4ChIP-5F	CCCAGGGCAATTTGGTTAG
	LIG4ChIP-5R	CACACTGCCTCCCACTGAC
	LIG4ChIP-6F	CACCAGGACTCCCTCCAGT
	LIG4ChIP-6R	TGCGACACCCTTAACAACC
	LIG4ChIP-7F	TCCCTTGGGCTTTCCTTATT
	LIG4ChIP-7R	AGAGGCTGAGGCGAGAGAAT
	LIG4ChIP-8F	GGTCAAAGCTGGGTTCTTGA
	LIG4ChIP-8R	TTCAAAGCCCAGTCTCCATT
