# Supplementary material for: LIG4 mediates Wnt signalling-induced radioresistance
Source: Nat Commun. 2016 Mar 24;7:10994. doi: 10.1038/ncomms10994 (PMC4820809; doi:10.1038/ncomms10994)
Supplement: Supplementary Data 3 — Heat map analysis of DNA repair PCR array experiments. HCT116 cells treated with DMSO (vehicle; control) or iCRT14 (50 μM 24 hours). [file ncomms10994-s4.xlsx]

## Sheet: Data for Heat Map
Supplementary Data 3.
Heat map analysis of DNA repair PCR array experiments. HCT116 cells treated with DMSO (vehicle; control) or iCRT14 (50 μM 24 hours).
Layout	1	2	3	4	5	6	7	8	9	10	11	12
A	APEX1 -1.51	APEX2 1.29	ATM 1.33	ATR -3.28	ATXN3 -3.21	BRCA1 -3.11	BRCA2 -6.43	BRIP1 -3.08	CCNH 1.35	CCNO -1.52	CDK7 -1.54	DDB1 1.36
B	DDB2 -1.50	DMC1 1.33	ERCC1 1.37	ERCC2 1.34	ERCC3 -1.53	ERCC4 1.36	ERCC5 1.37	ERCC6 -1.52	ERCC8 -1.52	EXO1 -1.51	FEN1 -1.46	LIG1 -1.53
C	LIG3 1.33	LIG4 -1.53	MGMT 1.35	MLH1 -1.52	MLH3 -3.01	MMS19 1.35	MPG -1.47	MRE11A -3.09	MSH2 -1.47	MSH3 -1.54	MSH4 -3.11	MSH5 1.35
D	MSH6 -1.54	MUTYH -1.54	NEIL1 -1.53	NEIL2 1.37	NEIL3 -1.54	NTHL1 1.34	OGG1 1.35	PARP1 -1.52	PARP2 1.33	PARP3 1.32	PMS1 1.33	PMS2 -3.11
E	PNKP 1.29	POLB 2.75	POLD3 -3.19	POLL 1.31	PRKDC -3.13	RAD18 -1.50	RAD21 -1.53	RAD23A 1.31	RAD23B 1.36	RAD50 -1.52	RAD51 -3.23	RAD51B -3.20
F	RAD51C 1.34	RAD51D -1.51	RAD52 -1.56	RAD54L -3.04	RFC1 -1.50	RPA1 1.35	RPA3 -1.54	SLK -1.54	SMUG1 -1.46	TDG -1.52	TOP3A -1.53	TOP3B -1.52
G	TREX1 2.57	UNG -1.52	XAB2 1.33	XPA -1.54	XPC -1.53	XRCC1 -1.52	XRCC2 -6.49	XRCC3 1.35	XRCC4 -1.54	XRCC5 -1.55	XRCC6 1.34	XRCC6BP1 -1.52
Comments:
A: This gene's average threshold cycle is relatively high (> 30) in either the control or the test sample, and is reasonably low in the other sample (< 30).
These data mean that the gene's expression is relatively low in one sample and reasonably detected in the other sample suggesting that the actual fold-change value is at least as large as the calculated and reported fold-change result.
This fold-change result may also have greater variations if p value > 0.05; therefore, it is important to have a sufficient number of biological replicates to validate the result for this gene.
B: This gene's average threshold cycle is relatively high (> 30), meaning that its relative expression level is low, in both control and test samples, and the p-value for the fold-change is either unavailable or relatively high (p > 0.05).
This fold-change result may also have greater variations; therefore, it is important to have a sufficient number of biological replicates to validate the result for this gene.
C: This gene's average threshold cycle is either not determined or greater than the defined cut-off value (default 35), in both samples meaning that its expression was undetected, making this fold-change result erroneous and un-interpretable.
												`
